# Supplementary material for: The Microbiomes of Seven Lichen Genera Reveal Host Specificity, a Reduced Core Community and Potential as Source of Antimicrobials
Source: Front Microbiol. 2020 Mar 24;11:398. doi: 10.3389/fmicb.2020.00398 (PMC7105886; doi:10.3389/fmicb.2020.00398)
Supplement: Supplementary file 2 [file Table_1.xlsx]

## Sheet: Nevados Park
Sample_code	Location	GPS	Lichen_Genus	Sustrate
Cla_B_Nev	Nevados	N 4.860833° W 75.361944°	Cladonia	TER
Cla_C_Nev	Nevados	N 4.909528° W 75.353694°	Cladonia	TER
Cla_D_Nev	Nevados	N 4.933056° W 75.355000°	Cladonia	COR
Cla_E_Nev	Nevados	N 4.968523° W 75.352512°	Cladonia	TER
Cla_F_Nev	Nevados	N 4.970833° W 75.351944°	Cladonia	TER
Co_B_Nev	Nevados	N 4.860833° W 75.361944°	Cora	TER
Co_F_Nev	Nevados	N 4.970833° W 75.351944°	Cora	TER
Hyp_C_Nev	Nevados	N 4.909528° W 75.353694°	Hypotrachyna	COR
Hyp_E_Nev	Nevados	N 4.968523° W 75.352512°	Hypotrachyna	COR
Hyp_F_Nev	Nevados	N 4.970833° W 75.351944°	Hypotrachyna	COR
Ptg_F_Nev	Nevados	N 4.970833° W 75.351944°	Peltigera	TER
Stc_A_Nev	Nevados	N 4.852778° W 75.364722°	Stereocaulon	TER
Stc_B_Nev	Nevados	N 4.860833° W 75.361944°	Stereocaulon	TER
Stc_D_Nev	Nevados	N 4.933056° W 75.355000°	Stereocaulon	TER
Stc_F_Nev	Nevados	N 4.970833° W 75.351944°	Stereocaulon	TER
Stt_C_Nev	Nevados	N 4.909528° W 75.353694°	Sticta	COR
Stt_D_Nev	Nevados	N 4.933056° W 75.355000°	Sticta	TER
Us_A_Nev	Nevados	N 4.852778° W 75.364722°	Usnea	COR
Us_C_Nev	Nevados	N 4.909528° W 75.353694°	Usnea	COR
Us_D_Nev	Nevados	N 4.933056° W 75.355000°	Usnea	COR
Us_E_Nev	Nevados	N 4.968523° W 75.352512°	Usnea	COR
Table S1. Metadata of collected samples includes Park name, GPS location and types of substrate where the lichen was collected (Corticolous: Wood, Terricolous: Soil and Saxicolous: Rock)

## Sheet: Chingaza Park
Sample_code	Location	GPS	Lichen_Genus	Sustrate
Cla_A_Chi	Chingaza	N 4.71470° W 73.82208°	Cladonia	SAX
Cla_K1_Chi	Chingaza	N 4.67727° W 73.78642°	Cladonia	TER
Cla_K2_Chi	Chingaza	N 4.67727° W 73.78642°	Cladonia	TER
Cla_L_Chi	Chingaza	N 4.67766° W 73.78671°	Cladonia	TER
Co_A_Chi	Chingaza	N 4.71470° W 73.82208°	Cora	SAX
Co_H1_Chi	Chingaza	N 4.62904° W 73.67063°	Cora	COR
Co_H2_Chi	Chingaza	N 4.62904° W 73.67063°	Cora	COR
Co_I_Chi	Chingaza	N 4.62377° W 73.72462°	Cora	TER
Co_L_Chi	Chingaza	N 4.67766° W 73.78671°	Cora	TER
Hyp_B_Chi	Chingaza	N 4.62480° W 73.72694°	Hypotrachyna	COR
Hyp_H_Chi	Chingaza	N 4.62904° W 73.67063°	Hypotrachyna	TER
Hyp_M_Chi	Chingaza	N 4.68166° W 73.78699°	Hypotrachyna	SAX
Hyp_N_Chi	Chingaza	N 4.68298° W 73.78704°	Hypotrachyna	SAX
Ptg_C_Chi	Chingaza	N 4.62426° W 73.72611°	Peltigera	COR
Ptg_N_Chi	Chingaza	N 4.68298° W 73.78704°	Peltigera	SAX
Stc_A_Chi	Chingaza	N 4.71470° W 73.82208°	Stereocaulon	SAX
Stc_J_Chi	Chingaza	N 4.68306° W 73.78687°	Stereocaulon	SAX
Stc_L_Chi	Chingaza	N 4.67766° W 73.78671°	Stereocaulon	TER
Stt_A_Chi	Chingaza	N 4.71470° W 73.82208°	Sticta	COR
Stt_B_Chi	Chingaza	N 4.62480° W 73.72694°	Sticta	COR
Stt_C_Chi	Chingaza	N 4.62426° W 73.72611°	Sticta	COR
Stt_E_Chi	Chingaza	N 4.62349° W 73.72566°	Sticta	COR
Stt_F_Chi	Chingaza	N 4.623400° W 73.725590°	Sticta	COR
Us_E_Chi	Chingaza	N 4.62349° W 73.72566°	Usnea	COR
Us_G_Chi	Chingaza	N 4.62335° W 73.72551°	Usnea	COR
Us_K_Chi	Chingaza	N 4.67727° W 73.78642°	Usnea	COR
