# Supplementary material for: The Microbiomes of Seven Lichen Genera Reveal Host Specificity, a Reduced Core Community and Potential as Source of Antimicrobials
Source: Front Microbiol. 2020 Mar 24;11:398. doi: 10.3389/fmicb.2020.00398 (PMC7105886; doi:10.3389/fmicb.2020.00398)
Supplement: Supplementary file 3 [file Table_2.xlsx]

## Sheet: Indices values
Samples	Lichen	Observed	Shannon	Simpson
Cla_A_Chi	Cladonia	769	4.13346	0.94353
Cla_B_Nev	Cladonia	324	1.83803	0.716426
Cla_C_Nev	Cladonia	208	1.68724	0.718135
Cla_D_Nev	Cladonia	260	2.23917	0.767696
Cla_E_Nev	Cladonia	385	2.65079	0.835526
Cla_F_Nev	Cladonia	298	1.61505	0.593865
Cla_K1_Chi	Cladonia	567	3.6128	0.926691
Cla_K2_Chi	Cladonia	868	4.29627	0.967633
Cla_L_Chi	Cladonia	1106	4.58982	0.969136
Co_A_Chi	Cora	996	3.47137	0.785229
Co_B_Nev	Cora	201	1.68134	0.683163
Co_F_Nev	Cora	278	1.63637	0.640281
Co_H1_Chi	Cora	1312	4.57093	0.938494
Co_H2_Chi	Cora	767	3.29613	0.838554
Co_I_Chi	Cora	210	1.83994	0.657233
Co_L_Chi	Cora	758	3.22256	0.829017
Hyp_B_Chi	Hypotrachyna	819	4.62616	0.973633
Hyp_C_Nev	Hypotrachyna	619	2.29317	0.588219
Hyp_E_Nev	Hypotrachyna	427	3.74761	0.954858
Hyp_F_Nev	Hypotrachyna	782	4.73817	0.979909
Hyp_H_Chi	Hypotrachyna	1924	5.61251	0.985492
Hyp_M_Chi	Hypotrachyna	704	4.01967	0.94366
Hyp_N_Chi	Hypotrachyna	1003	4.20067	0.89489
Ptg_C_Chi	Peltigera	1955	4.68708	0.886463
Ptg_F_Nev	Peltigera	433	2.02339	0.638233
Ptg_N_Chi	Peltigera	639	2.31385	0.622891
Stc_A_Chi	Stereocaulon	661	3.43656	0.878419
Stc_A_Nev	Stereocaulon	343	1.94275	0.574755
Stc_B_Nev	Stereocaulon	843	3.58251	0.854797
Stc_D_Nev	Stereocaulon	352	1.87981	0.623197
Stc_F_Nev	Stereocaulon	220	1.75185	0.710117
Stc_J_Chi	Stereocaulon	738	3.75418	0.901634
Stc_L_Chi	Stereocaulon	882	4.38192	0.953112
Stt_A_Chi	Sticta	1611	4.45935	0.860476
Stt_B_Chi	Sticta	1078	3.8997	0.825259
Stt_C_Chi	Sticta	1418	5.24449	0.983798
Stt_C_Nev	Sticta	504	2.33675	0.715905
Stt_D_Nev	Sticta	476	1.74773	0.569323
Stt_E_Chi	Sticta	1197	5.10014	0.982415
Stt_F_Chi	Sticta	1633	5.39393	0.986095
Us_A_Nev	Usnea	100	0.563936	0.208657
Us_C_Nev	Usnea	189	0.893199	0.260742
Us_D_Nev	Usnea	425	2.23491	0.770183
Us_E_Chi	Usnea	763	3.19273	0.736913
Us_E_Nev	Usnea	177	2.20429	0.695954
Us_G_Chi	Usnea	318	2.68682	0.873962
Us_K_Chi	Usnea	185	2.06754	0.778565
Table S2. Diversity indexes for the collected samples include observed OTUs and Shannon and Simpson indexes.

## Sheet: ANOVA of Simpson
Alpha	0.05
Tukey's multiple comparisons test	Mean Diff.	95.00% CI of diff.	Significant?	Summary	Adjusted P Value
Cladonia vs. Cora	0.05909	-0.1999 to 0.3181	No	ns	0.9913
Cladonia vs. Hypotrachyna	-0.07644	-0.3354 to 0.1825	No	ns	0.9678
Cladonia vs. Peltigera	0.1107	-0.2319 to 0.4532	No	ns	0.9505
Cladonia vs. Stereocaulon	0.04137	-0.2176 to 0.3003	No	ns	0.9988
Cladonia vs. Sticta	-0.01967	-0.2786 to 0.2393	No	ns	>0.9999
Cladonia vs. Usnea	0.2087	-0.05032 to 0.4676	No	ns	0.1866
Cora vs. Hypotrachyna	-0.1355	-0.4102 to 0.1392	No	ns	0.7249
Cora vs. Peltigera	0.05156	-0.3031 to 0.4062	No	ns	0.9993
Cora vs. Stereocaulon	-0.01772	-0.2924 to 0.2570	No	ns	>0.9999
Cora vs. Sticta	-0.07876	-0.3534 to 0.1959	No	ns	0.9721
Cora vs. Usnea	0.1496	-0.1251 to 0.4243	No	ns	0.6266
Hypotrachyna vs. Peltigera	0.1871	-0.1675 to 0.5417	No	ns	0.6599
Hypotrachyna vs. Stereocaulon	0.1178	-0.1569 to 0.3925	No	ns	0.8334
Hypotrachyna vs. Sticta	0.05677	-0.2179 to 0.3315	No	ns	0.9949
Hypotrachyna vs. Usnea	0.2851	0.01041 to 0.5598	Yes	*	0.0375
Peltigera vs. Stereocaulon	-0.06929	-0.4239 to 0.2853	No	ns	0.9962
Peltigera vs. Sticta	-0.1303	-0.4849 to 0.2243	No	ns	0.9115
Peltigera vs. Usnea	0.09801	-0.2566 to 0.4526	No	ns	0.9767
Stereocaulon vs. Sticta	-0.06103	-0.3357 to 0.2137	No	ns	0.9925
Stereocaulon vs. Usnea	0.1673	-0.1074 to 0.4420	No	ns	0.4985
Sticta vs. Usnea	0.2283	-0.04636 to 0.5030	No	ns	0.1597

## Sheet: Brown and Welch ANOVA-Shannon
Alpha	0.05
Tamhane's T2 multiple comparisons test	Mean Diff.	95.00% CI of diff.	Significant?	Summary	Adjusted P Value
Cladonia vs. Cora	0.1456	-2.022 to 2.313	No	ns	>0.9999
Cladonia vs. Hypotrachyna	-1.214	-3.277 to 0.8481	No	ns	0.6389
Cladonia vs. Peltigera	-0.04559	-9.108 to 9.017	No	ns	>0.9999
Cladonia vs. Stereocaulon	0.001145	-2.113 to 2.115	No	ns	>0.9999
Cladonia vs. Sticta	-1.064	-3.689 to 1.562	No	ns	0.9631
Cladonia vs. Usnea	0.9849	-0.9874 to 2.957	No	ns	0.8517
Cora vs. Hypotrachyna	-1.36	-3.559 to 0.8396	No	ns	0.5348
Cora vs. Peltigera	-0.1912	-8.915 to 8.533	No	ns	>0.9999
Cora vs. Stereocaulon	-0.1444	-2.387 to 2.098	No	ns	>0.9999
Cora vs. Sticta	-1.209	-3.909 to 1.491	No	ns	0.9118
Cora vs. Usnea	0.8393	-1.287 to 2.966	No	ns	0.9711
Hypotrachyna vs. Peltigera	1.169	-8.167 to 10.50	No	ns	0.9994
Hypotrachyna vs. Stereocaulon	1.215	-0.9323 to 3.363	No	ns	0.6705
Hypotrachyna vs. Sticta	0.1508	-2.500 to 2.801	No	ns	>0.9999
Hypotrachyna vs. Usnea	2.199	0.1862 to 4.212	Yes	*	0.0268
Peltigera vs. Stereocaulon	0.04674	-8.970 to 9.064	No	ns	>0.9999
Peltigera vs. Sticta	-1.018	-8.161 to 6.126	No	ns	>0.9999
Peltigera vs. Usnea	1.03	-8.971 to 11.03	No	ns	0.9999
Stereocaulon vs. Sticta	-1.065	-3.738 to 1.609	No	ns	0.9655
Stereocaulon vs. Usnea	0.9837	-1.085 to 3.053	No	ns	0.8727
Sticta vs. Usnea	2.048	-0.5668 to 4.664	No	ns	0.1984

## Sheet: ANOVA of Observed
Alpha	0.05
Tukey's multiple comparisons test	Mean Diff.	95.00% CI of diff.	Significant?	Summary	Adjusted P Value
Cladonia vs. Cora	-114.3	-760.7 to 532.0	No	ns	0.9978
Cladonia vs. Hypotrachyna	-365.2	-1012 to 281.2	No	ns	0.5859
Cladonia vs. Peltigera	-477.3	-1332 to 377.7	No	ns	0.5993
Cladonia vs. Stereocaulon	-45.33	-691.7 to 601.0	No	ns	>0.9999
Cladonia vs. Sticta	-599.3	-1246 to 47.04	No	ns	0.0847
Cladonia vs. Usnea	223.5	-422.8 to 869.9	No	ns	0.9323
Cora vs. Hypotrachyna	-250.9	-936.4 to 434.7	No	ns	0.9131
Cora vs. Peltigera	-363	-1248 to 522.1	No	ns	0.8601
Cora vs. Stereocaulon	69	-616.6 to 754.6	No	ns	>0.9999
Cora vs. Sticta	-485	-1171 to 200.6	No	ns	0.3207
Cora vs. Usnea	337.9	-347.7 to 1023	No	ns	0.726
Hypotrachyna vs. Peltigera	-112.1	-997.2 to 772.9	No	ns	0.9997
Hypotrachyna vs. Stereocaulon	319.9	-365.7 to 1005	No	ns	0.7728
Hypotrachyna vs. Sticta	-234.1	-919.7 to 451.4	No	ns	0.936
Hypotrachyna vs. Usnea	588.7	-96.87 to 1274	No	ns	0.1342
Peltigera vs. Stereocaulon	432	-453.1 to 1317	No	ns	0.7346
Peltigera vs. Sticta	-122	-1007 to 763.1	No	ns	0.9995
Peltigera vs. Usnea	700.9	-184.2 to 1586	No	ns	0.2025
Stereocaulon vs. Sticta	-554	-1240 to 131.6	No	ns	0.184
Stereocaulon vs. Usnea	268.9	-416.7 to 954.4	No	ns	0.8834
Sticta vs. Usnea	822.9	137.3 to 1508	Yes	**	0.01
