# Supplementary material for: The Microbiomes of Seven Lichen Genera Reveal Host Specificity, a Reduced Core Community and Potential as Source of Antimicrobials
Source: Front Microbiol. 2020 Mar 24;11:398. doi: 10.3389/fmicb.2020.00398 (PMC7105886; doi:10.3389/fmicb.2020.00398)
Supplement: Supplementary file 5 [file Table_4.xlsx]

## Sheet: Nevados Park
Lichen	Code	Medium	Growth time	Macroscopic Description				Bioactive	Against	PCR 16S rRNA (27F-1492R)	Microorganism
				Color	Surface	Shape	Edge
Bacidia	PN.F6.1	ISP2	24h	Orange	Smooth	Irregular	Irregular	Yes	C. albicans	Positive	Bacteria
	PN.F6.2	ISP2	3 Days	Beige	Rough	Irregular	Irregular	No	NA	Positive	Bacteria
	PN.F6.3	DIFCO	24h	White	Smooth	Irregular	Irregular	Yes	S. aureus, A. baumannii	Positive	Bacteria
	PN.F6.4	DIFCO	>5 Days	White	Smooth	Irregular	Irregular	No	NA	Positive	Bacteria
Cladonia	PN.C2	ISP2	>5 Days	White	Rough	Punctiform	Regular	No	NA	Positive	Bacteria
	PN.C2.0	ISP2	>5 Days	White	Rough	Circular	Regular	No	NA	Positive	Bacteria
	PN.C2.2	DIFCO	>5 Days	Beige	Rough	Irregular	Irregular	No	NA	Positive	Bacteria
	PN.C2.3	ISP2	>5 Days	Pink	Smooth	Irregular	Irregular	No	NA	Positive	Bacteria
	PN.C2.4	GAUSE	>5 Days	White	Smooth	Circular	Regular	No	NA	Positive	Bacteria
	PN.C2.5	ISP2	>5 Days	Beige	Rough	Circular	Regular	No	NA	Positive	Bacteria
	PN.D1.1	ISP2	>5 Days	Green	Smooth	Punctiform	Irregular	No	NA	Positive	Bacteria
	PN.D1.2	ISP2	>5 Days	Brown	Smooth	Irregular	Irregular	No	NA	Positive	Bacteria
	PN.E1.1	DIFCO	>5 Days	Yellow	Smooth	Circular	Regular	No	NA	Positive	Bacteria
	PN.E1.2	ISP2	>5 Days	Green	Smooth	Irregular	Regular	No	NA	Positive	Bacteria
Cora	PN.F1.1	ISP2	72h	Yellow	Rough	Irregular	Irregular	No	NA	Positive	Bacteria
	PN.F1.3	DIFCO	>5 Days	Pink	Rough	Punctiform	Regular	No	NA	Positive	Bacteria
	PN.F1.4	DIFCO	>5 Days	Pink	Rough	Irregular	Irregular	Yes	A.baumannii	Positive	Bacteria
	PN.F1.6	DIFCO	>5 Days	No color	Rough	Punctiform	Regular	No	NA	Positive	Bacteria
	PN.F1.9	GAUSE	>5 Days	White	Smooth	Irregular	Irregular	No	NA	Positive	Bacteria
Hypotrachyna	PN.C6.2	DIFCO	48h	White	Smooth	Irregular	Regular	No	NA	Positive	Bacteria
	PN.F3.1	ISP2	>5 Days	Beige	Smooth	Irregular	Irregular	No	NA	Positive	Bacteria
	PN.F3.2	DIFCO	>5 Days	Pink	Rough	Punctiform	Regular	No	NA	Positive	Bacteria
Peltigera	PN.F4.1	ISP2	>5 Days	Orange	Rough	Punctiform	Irregular	No	NA	Positive	Bacteria
	PN.F4.10	DIFCO	>5 Days	White	Smooth	Punctiform	Regular	No	NA	Positive	Bacteria
	PN.F4.3	ISP2	>5 Days	Brown	Smooth	Irregular	Irregular	Yes	S. aureus, C. albicans, P. aeruginosa	Positive	Bacteria
	PN.F4.7	DIFCO	>5 Days	Beige	Smooth	Irregular	Irregular	Yes	S. aureus, P. aeruginosa	Positive	Bacteria
	PN.F4.9	DIFCO	>5 Days	Orange	Smooth	Irregular	Irregular	No	NA	Positive	Bacteria
Psoroma	PN.C4.3	ISP2	>5 Days	White	Smooth	Punctiform	Irregular	Yes	K. pneumoniae	Positive	Bacteria
	PN.C4.4	DIFCO	>5 Days	Pink	Rough	Punctiform	Irregular	No	NA	Positive	Bacteria
Stereocaulon	PN.A3.1	DIFCO	>5 Days	White	Rough	Irregular	Irregular	No	NA	Positive	Bacteria
	PN.A3.3	ISP2	>5 Days	Cream	Rough	Irregular	Irregular	No	NA	Positive	Bacteria
	PN.A3.4	DIFCO	>5 Days	Yellow	Smooth	Punctiform	Regular	No	NA	Positive	Bacteria
	PN.A3.5	ISP2	>5 Days	Beige	Smooth	Punctiform	Regular	No	NA	Positive	Bacteria
	PN.B1.3	ISP2	>5 Days	Pink	Smooth	Punctiform	Irregular	No	NA	Positive	Bacteria
	PN.B1.4	ISP2	>5 Days	Yellow	Rough	Circular	Irregular	No	NA	Positive	Bacteria
	PN.D2.2	DIFCO	>5 Days	White	Smooth	Irregular	Irregular	No	NA	Positive	Bacteria
	PN.F5.2	DIFCO	>5 Days	White	Smooth	Punctiform	Irregular	Yes	C.albicans, A. baumannii	Positive	Bacteria
Sticta	PN.C3.1	ISP2	72h	Yellow	Rough	Punctiform	Irregular	Yes	S. enterica, E.coli, P. aeuriginosa	Positive	Bacteria
	PN.C3.2	DIFCO	>5 Days	Red	Smooth	Punctiform	Regular	Yes	C. albicans	Positive	Bacteria
	PN.C3.3	ISP2	48h	Beige	Rough	Circular	Regular	No	NA	Positive	Bacteria
	PN.D3.1	DIFCO	>5 Days	Red	Rough	Irregular	Regular	No	NA	Positive	Bacteria
	PN.D3.3	ISP2	>5 Days	Yellow	Smooth	Irregular	Irregular	No	NA	Positive	Bacteria
	PN.D3.4	DIFCO	>5 Days	Yellow	Smooth	Irregular	Irregular	No	NA	Positive	Bacteria
Usnea	PN.A2.1	DIFCO	>5 Days	Pink	Smooth	Punctiform	Irregular	No	NA	Positive	Bacteria
	PN.D4.1	ISP2	>5 Days	Beige	Rough	Circular	Regular	No	NA	Positive	Bacteria
	PN.D4.2	ISP2	>5 Days	White	Rough	Irregular	Regular	No	NA	Positive	Bacteria
		ISP2: Streptomyces Project Medium-2
		DIFCO: Actinomycete Isolation Agar
		GAUSE: Gause Synthetic Agar
	Description code name: PN corresponds to Nevados Park; The following letter represents the sublocation point with the number of lichen thalli; Following number represents the numeration for the isolate
Table S4. Characteristics of microbial isolates. Microbial isolates were obtained from lichens by growing on different media for various amounts of time. Shown are macroscopic descriptions of colonies. Isolates were assayed for antimicrobial activity (bioactive) against tester strains. Results for 16S rRNA gene or ITS PCRs are also indicated.

## Sheet: Chingaza Park
Lichen	Code	Medium	Growth time	Macroscopic Description				Bioactive	Against	PCR 16S rRNA (27F-1492R)	PCR ITS (ITS4-IT5)	Microorganism
				Color	Surface	Shape	Edge
Cladonia	PC.L1.2	DIFCO		NA	NA	NA	NA	No	NA	Negative	Positive	Fungi
	PC.L1.3	DIFCO		NA	NA	NA	NA	No	NA	Negative	Positive	Fungi
	PC.A4.4	ISP2	4 Days	White	Rough	Irregular	Irregular	Yes	S. aureus, A. baumannii	Positive		Bacteria
	PC.A4.5	GAUSE		White	Rough	Circular	Irregular	Yes	S. aureus, A. baumannii	Positive		Bacteria
Yoshimuriella	PC.C1.1	ISP2		White	Rough	Circular	Irregular	Yes	K. pneumoniae	Positive		Bacteria
	PC.C1.7	GAUSE-O	>5 Days	White	Rough	Circular	Regular	No	NA	Positive		Bacteria
	PC.C1.8	GAUSE		NA	NA	NA	NA	No	NA	Positive		Bacteria
	PC.C1.9	GAUSE		NA	NA	NA	NA	No	NA	Negative	Positive	Fungi
	PC.D1.5	ISP2	4 Days	Yellow	Smooth	Punctiform	Regular	No	NA	Positive		Bacteria
	PC.D1.6	GAUSE-O	4 Days	White	Rough	Circular	Irregular	No	NA	Positive		Bacteria
	PC.D1.7	GAUSE		Cream	Rough	Circular	Regular	No	NA	Positive		Bacteria
	PC.D1.8	ISP2		NA	NA	NA	NA	Yes	S. aureus, A. baumannii	Positive		Bacteria
	PC.D1.10	GAUSE-O		White	Rough	Circular	Regular	No	NA	Positive		Bacteria
	PC.D1.11	DIFCO		Brown	Rough	Circular	Irregular	No	NA	Positive		Bacteria
	PC.D1.12	ISP2		White	Rough	Circular	Irregular	No	NA	Positive		Bacteria
Sticta	PC.E2.3	ISP2	>5 Days	White	Rough	Irregular	Irregular	No	NA	Positive		Bacteria
	PC.E2.4	ISP2	>5 Days	White	Rough	Irregular	Irregular	NA	NA	Positive		Bacteria
	PC.E2.5	ISP2		White	Rough	Circular	Irregular	No	NA	Positive		Bacteria
	PC.E2.6	ISP2		NA	NA	NA	NA	No	NA	Positive		Bacteria
	PC.E2.7	DIFCO		White	Rough	Circular	Irregular	Yes	C. albicans	Positive		Bacteria
	PC.E2.8	GAUSE		White	Rough	Punctiform	Irregular	No	NA	Positive		Bacteria
	PC.E2.9	GAUSE		White	Rough	Circular	Irregular	No	NA	Positive		Bacteria
	PC.A5.7	ISP2		Brown	Rough	Circular	Irregular	Yes	S. aureus, A. baumannii	Negative	Positive	Fungi
	PC.A5.8	ISP2		NA	NA	NA	NA	Yes	S. aureus, A. baumannii	Positive		Bacteria
Lobariella*	PC.G1.1	DIFCO		NA	NA	NA	NA	No	NA	Negative	Positive	Fungi
	PC.G1.2	DIFCO		Black	Rough	Irregular	Irregular	No	NA	Negative	Positive	Fungi
	PC.G1.4	DIFCO		NA	NA	NA	NA	No	NA	Positive		Bacteria
Hypotrachyna	PC.B1.1	ISP2	>5 Days	Cream	Smooth	Circular	Regular	No	NA	Positive		Bacteria
	PC.B1.2	DIFCO		NA	NA	NA	NA	No	NA	Positive		Bacteria
	PC.G2.1	DIFCO		White	Rough	Circular	Irregular	Yes	A.baumannii	Positive		Bacteria
	PC.G2.2	ISP2		Green	Smooth	Circular	Regular	No	NA	Positive		Bacteria
	PC.G2.3	ISP2		Cream	Smooth	Irregular	Irregular	No	NA	Negative	Positive	Fungi
	PC.H3.10	ISP2	4 Days	Brown	Rough	Irregular	Irregular	No	NA	Positive		Bacteria
	PC.H3.11	ISP2	4 Days	Cream	Rough	Punctiform	Irregular	Yes	S. aureus, A. baumannii, C. albicans	NA		Bacteria
	PC.H3.12	ISP2		Yellow	Rough	Circular	Irregular	Yes	S. aureus, A. baumannii	Positive		Bacteria
	PC.H3.13	ISP2		Yellow	Smooth	Punctiform	Regular	Yes	S. aureus, A. baumannii	Positive		Bacteria
	PC.H3.6	DIFCO	4 Days	Brown	Rough	Circular	Irregular	No	NA	Positive		Bacteria
	PC.H3.7	GAUSE	4 Days	Brown	Rough	Irregular	Irregular	No	NA	Positive		Bacteria
	PC.H3.8	ISP2		Brown	Rough	Irregular	Irregular	No	NA	Positive		Bacteria
	PC.H3.9	ISP2	4 Days	White	Rough	Punctiform	Irregular	Yes	C. albicans	Positive		Bacteria
	PC.H3.14	DIFCO		Yellow	Rough	Circular	Irregular	Yes	A.baumannii	Positive		Bacteria
	PC.H3.15	DIFCO	>5 Days	White	Rough	Circular	Irregular	No	NA	Positive		Bacteria
	PC.H3.16	ISP2		Yellow	Rough	Circular	Irregular	Yes	S. aureus, A. baumannii, C. albicans	Positive		Bacteria
	PC.H3.17	GAUSE		Yellow	Rough	Punctiform	Irregular	Yes	S. aureus, A. baumannii	Positive		Bacteria
	PC.H3.18	DIFCO		NA	NA	NA	NA	Yes	S. aureus, A. baumannii	Positive		Bacteria
	PC.H3.19	GAUSE-O		NA	NA	NA	NA	Yes	S. aureus, A. baumannii, C. albicans, F. oxysporum	Positive		Bacteria
	PC.N3.10	DIFCO	4 Days	Yellow	Smooth	Punctiform	Irregular	No	NA	Positive		Bacteria
Cora	PC.H1.1	ISP2	>5 Days	Cream	Smooth	Irregular	Irregular	No	NA	Negative	Positive	Fungi
	PC.H2.1	DIFCO	>5 Days	Yellow	Rough	Punctiform	Irregular	Yes	S. aureus	Positive		Bacteria
	PC.H2.2	ISP2		Orange	Smooth	Irregular	Irregular	Yes	S. aureus, A. baumannii	Negative	Positive	Fungi
	PC.H2.3	ISP2		Cream	Smooth	Irregular	Irregular	No	NA	Positive		Bacteria
	PC.I1.1	DIFCO		White	Smooth	Punctiform	Regular	Yes	C. albicans	Positive		Bacteria
	PC.L2.1	GAUSE-O		NA	NA	NA	NA	Yes	F. oxysporum	Positive		Bacteria
	PC.A3.3	DIFCO	4 Days	White	Rough	Circular	Irregular	No	NA	Positive		Bacteria
	PC.A3.4	ISP2		Cream	Smooth	Irregular	Irregular	No	NA	Positive		Bacteria
Stereocaulon	PC.L3.2	ISP2		White	Rough	Irregular	Irregular	No	NA	Positive		Bacteria
	PC.L3.3	ISP2		White	Rough	Punctiform	Irregular	No	NA	Positive		Bacteria
	PC.L3.5	ISP2		White	Rough	Punctiform	Irregular	No	NA	Positive		Bacteria
	PC.L3.6	ISP2		White	Rough	Punctiform	Irregular	No	NA	Positive		Bacteria
	PC.L3.8	DIFCO		White	Rough	Circular	Regular	No	NA	Positive		Bacteria
	PC.L3.7	ISP2		White	Rough	Punctiform	Irregular	No	NA	Positive		Bacteria
	PC.L3.9	DIFCO		NA	NA	NA	NA	No	NA	Positive		Bacteria
	PC.L3.10	DIFCO		NA	NA	NA	NA	No	NA	Positive		Bacteria
	PC.A1.4	ISP2		Yellow	Smooth	Irregular	Irregular	No	NA	Positive		Bacteria
Peltigera	PC.N4.4	DIFCO	72h	White	Rough	Irregular	Irregular	Yes	S. aureus	Positive		Bacteria
	PC.N4.6	DIFCO		Cream	Rough	Irregular	Irregular	No	NA	Positive		Bacteria
	PC.N4.7	ISP2	48h	Cream	Rough	Punctiform	Irregular	No	NA	Positive		Bacteria
	PC.N4.8	DIFCO	72h	Cream	Rough	Punctiform	Irregular	Yes	A.baumannii	Positive		Bacteria
	PC.N4.9	ISP2	4 Days	White	Rough	Irregular	Irregular	No	NA	Positive		Bacteria
	PC.C3.17	GAUSE		Yellow	Rough	Punctiform	Irregular	No	NA	Positive		Bacteria
	PC.C3.18	ISP2	72h	Brown	Rough	Filamentous	Irregular	Yes	S. aureus, C. albicans	Negative	Positive	Fungi
	PC.C3.19	GAUSE-O		White	Rough	Circular	Irregular	No	NA	Positive		Bacteria
	PC.C3.20	DIFCO		Pink	Rough	Irregular	Irregular	Yes	S. aureus, A. baumannii	Positive		Bacteria
	PC.C3.21	DIFCO		Yellow	Rough	Punctiform	Irregular	Yes	S. aureus, A. baumannii, C. albicans	Positive		Bacteria
	PC.C3.24	Difco (G)		White	Rough	Punctiform	Irregular	No	NA	Positive		Bacteria
	PC.C3.25	GAUSE		NA	NA	NA	NA	No	NA	Positive		Bacteria
*Due to small amount of lichen thalli, the sample genera could not be throughly corroborate
		DIFCO: Actinomycete Isolation Agar
		GAUSE: Gause Synthetic Agar
		GAUSE-O: Gause Oligotrophic Agar
		ISP2: Streptomyces Project Medium-2
	Description code name: PC corresponds to Chingaza Park; The following letter represents the sublocation point with the number of lichen thalli; Following number represents the numeration for the isolate
Table S4. Characteristics of microbial isolates. Microbial isolates were obtained from lichens by growing on different media for various amounts of time. Shown are macroscopic descriptions of colonies. Isolates were assayed for antimicrobial activity (bioactive) against tester strains. Results for 16S rRNA gene or ITS PCRs are also indicated.
